# Supplementary material for: On Characterization of Shear Viscosity and Wall Slip for Concentrated Suspension Flows in Abrasive Flow Machining
Source: Materials (Basel). 2023 Oct 22;16(20):6803. doi: 10.3390/ma16206803 (PMC10608499; doi:10.3390/ma16206803)
Supplement: Supplementary file 1 [file materials-16-06803-s001.zip]

Archive with 1 entries (1 files):
- materials-2653261-supplementary.pdf
